# Supplementary material for: Occupation and Sickness Absence in the Different Autonomous Communities of Spain
Source: Int J Environ Res Public Health. 2021 Oct 30;18(21):11453. doi: 10.3390/ijerph182111453 (PMC8583026; doi:10.3390/ijerph182111453)
Supplement: Supplementary file 1 [file ijerph-18-11453-s001.zip]

Archive with 1 entries (1 files):
- ijerph-1376558-supplementary.pdf
